# Supplementary material for: Systems level mapping of metabolic complexity in Mycobacterium tuberculosis to identify high-value drug targets
Source: J Transl Med. 2014 Oct 11;12:263. doi: 10.1186/s12967-014-0263-5 (PMC4201925; doi:10.1186/s12967-014-0263-5)
Supplement: Additional file 3: — Model-01 iOSDD890 model in MATLAB compatible format. [file 12967_2014_263_MOESM3_ESM.zip]

Archive with 1 entries (1 files):
- 7742044751381862_MOESM3_ESM.mat
